# Supplementary material for: Deep learning strategies for addressing issues with small datasets in 2D materials research: Microbial Corrosion
Source: Front Microbiol. 2022 Dec 22;13:1059123. doi: 10.3389/fmicb.2022.1059123 (PMC9815019; doi:10.3389/fmicb.2022.1059123)
Supplement: Supplementary file 1 [file Table_1.XLSX]

## Sheet: ML Data
Hour	Cu Crystal	Microbe	Layer	OCP	Rsoln	Rct	Rpo	Cc	m	Cdl	Corrosion rate	Normaized Corrosion Rates		Grouped Rates
0	Single	DA-G20	Bare/Cu	-776.9	37.78	1320	98.15	0.000594	0.721	7.55e-05	9.29	1	1	Failed
72	Single	DA-G20	Bare/Cu	-771.2	37.67	24200	293.7	0.000174	0.833	2.18e-05	3.16	1	1	Failed
144	Single	DA-G20	Bare/Cu	-785.2	37.45	5270	372.2	0.000198	0.875	3.48e-05	12.1	1	1	Failed
216	Single	DA-G20	Bare/Cu	-794	36.95	3510	153.4	0.000235	0.855	2.3e-05	24.98	1	1	Failed
288	Single	DA-G20	Bare/Cu	-799.8	36.17	381.4	1350	0.000371	0.888	0.0249	38.63	1	1	Failed
360	Single	DA-G20	Bare/Cu	-799.1	35.41	1950	9.368	0.000366	0.786	0.000107	47.5	1	1	Failed
432	Single	DA-G20	Bare/Cu	-798.1	36.9	0.427	3850	0.000478	0.859	0.0101	52.84	1	1	Failed
504	Single	DA-G20	Bare/Cu	-801.7	36.85	2620	49.93	0.000433	0.853	6.33e-05	48.69	1	1	Failed
576	Single	DA-G20	Bare/Cu	-803.5	36.61	2790	197.5	0.00045	0.867	4.37e-05	50.29	1	1	Failed
648	Single	DA-G20	Bare/Cu	-804.4	36.88	3180	300.5	0.00048	0.868	5.75e-05	52.07	1	1	Failed
720	Single	DA-G20	Bare/Cu	-803.6	36.79	3340	444.1	0.000504	0.861	5.49e-05	54.66	1	1	Failed
792	Single	DA-G20	Bare/Cu	-809.2	35.8	4040	503.9	0.000587	0.847	5.34e-05	54.15	1	1	Failed
864	Single	DA-G20	Bare/Cu	-808.9	36.37	3640	559.2	0.000551	0.851	7.57e-05	53.51	1	1	Failed
936	Single	DA-G20	Bare/Cu	-806.4	38.27	2570	415.2	0.000639	0.84	9.66e-05	46.45	1	1	Failed
1008	Single	DA-G20	Bare/Cu	-804.4	36.9	1710	404.2	0.000713	0.83	9.54e-05	49.7	1	1	Failed
0	Single	DA-G20	SLG/Cu	-773.6	39.16	1980	2.521	0.000601	0.721	0.000134	7.19	0.77395	1	Failed
72	Single	DA-G20	SLG/Cu	-760.9	39.15	9470	68.72	0.000461	0.804	2.53e-05	3.29	1.04114	0	Failed
144	Single	DA-G20	SLG/Cu	-769.8	45.28	14300	0.267	0.000293	0.692	0.000108	7.255	0.599587	1	Effective
216	Single	DA-G20	SLG/Cu	-784	39.02	4890	6040	0.000275	0.836	0.000677	11.73	0.469576	1	Effective
288	Single	DA-G20	SLG/Cu	-790.4	38.67	2230	6290	0.000328	0.791	0.00103	19.21	0.497282	1	Effective
360	Single	DA-G20	SLG/Cu	-795.8	38.34	8830	217	0.000371	0.774	2.38e-05	17.84	0.375579	1	Effective
432	Single	DA-G20	SLG/Cu	-799.4	48.01	9350	0.137	0.00036	0.708	0.000116	19.86	0.375852	1	Effective
504	Single	DA-G20	SLG/Cu	-801.8	38.72	6440	1120	0.000525	0.804	3.22e-05	18.01	0.369891	1	Effective
576	Single	DA-G20	SLG/Cu	-804.7	38.19	6170	1320	0.000582	0.805	3.31e-05	18.26	0.363094	1	Effective
648	Single	DA-G20	SLG/Cu	-807.8	38.3	6590	1370	0.000605	0.807	3.62e-05	18.29	0.351258	1	Effective
720	Single	DA-G20	SLG/Cu	-810.3	38.4	7020	1340	0.000619	0.81	3.95e-05	20.78	0.380168	1	Effective
792	Single	DA-G20	SLG/Cu	-813.1	37.22	7270	1690	0.000637	0.809	3.89e-05	18.93	0.349584	1	Effective
864	Single	DA-G20	SLG/Cu	-815.1	37.54	5320	2430	0.000673	0.794	6.93e-05	16.65	0.311157	1	Effective
936	Single	DA-G20	SLG/Cu	-805.2	39.23	2580	1440	0.000695	0.804	0.00013	17.59	0.378687	1	Effective
1008	Single	DA-G20	SLG/Cu	-800	38.11	1950	1430	0.00082	0.805	0.000147	24.1	0.484909	1	Effective
0	Poly	DA-G20	Bare/Cu	-723	45.29	1	79550	0.000245	0.78	0.00592	0.1	1	1	Failed
168	Poly	DA-G20	Bare/Cu	-754	42.66	11430	47	0.000469	0.78	0.0004	2.31	1	1	Failed
336	Poly	DA-G20	Bare/Cu	-755	41.11	1313	18	0.00082	0.76	0.000831	4.34	1	1	Failed
0	Poly	DA-G20	SL-hBN/Cu	-678	43.71	187800	942	1.99e-05	0.85	2.77e-05	0.59	5.9	0	Failed
168	Poly	DA-G20	SL-hBN/Cu	-723	43.9	7716	68	0.000328	0.794	3.8e-05	1.58	0.683983	1	Failed
336	Poly	DA-G20	SL-hBN/Cu	-730	43.09	11780	35	0.00032	0.81	0.000325	0.9	0.207373	1	Effective
0	Poly	DA-G20	Ml-hBN/Cu	-741	42.14	4415	165400	4.17e-05	0.68	0.000287	0.07	0.7	1	Failed
168	Poly	DA-G20	Ml-hBN/Cu	-767	40.05	3636	4207	0.000252	0.87	4.9e-05	0.8	0.34632	1	Effective
336	Poly	DA-G20	Ml-hBN/Cu	-786	42.12	43220	319	0.00044	0.81	8.97e-05	0.25	0.0576037	1	Effective
0	Poly	DA-G20	Bare/Cu	-723	45.29	1	79600	0.000245	0.781	0.00592	0.102267	1	1	Failed
120	Poly	DA-G20	Bare/Cu	-751.061	43.63	11440	65.18	0.000252	0.801	0.000117	0.797067	1	1	Failed
168	Poly	DA-G20	Bare/Cu	-754	42.66	11430	46.85	0.000469	0.784	0.0004	2.30833	1	1	Failed
0	Poly	DA-G20	SLG/Cu	-694.622	34.57	2051	748.9	0.000657	0.636	9.94e-05	2.20633	21.5743	0	Failed
120	Poly	DA-G20	SLG/Cu	-765.534	33.88	1786	396	0.00066	0.679	0.000247	2.602	3.26447	0	Failed
168	Poly	DA-G20	SLG/Cu	-775.47	35.81	2776	128.2	0.00139	0.726	0.00076	2.514	1.0891	0	Failed
0	Poly	DA-G20	MLG/Cu	-686.387	57.88	191500	47.24	7.82e-06	0.429	2.44e-05	0.03	0.293351	1	Effective
120	Poly	DA-G20	MLG/Cu	-714.26	93.8	40370	16070	6.44e-05	0.745	2.5e-11	0.1	0.12546	1	Effective
168	Poly	DA-G20	MLG/Cu	-715.898	95.87	50280	206	0.0001	0.773	7.95e-05	0.12	0.0519856	1	Effective
